# Supplementary material for: Surface Functionalization of Bamboo via Photo-Grafting Tannic Acid for Enhanced Silver Ion Loading Properties
Source: Molecules. 2024 Jul 5;29(13):3203. doi: 10.3390/molecules29133203 (PMC11243365; doi:10.3390/molecules29133203)
Supplement: Supplementary file 1 [file molecules-29-03203-s001.zip]

Archive with 1 entries (1 files):
- molecules-3070244-supplementary.pdf
